# Supplementary material for: Transfer of Sodium Ion across Interface between Na+-Selective Electrode Membrane and Aqueous Electrolyte Solution: Can We Use Nernst Equation If Current Flows through Electrode?
Source: Membranes (Basel). 2024 Mar 27;14(4):74. doi: 10.3390/membranes14040074 (PMC11052482; doi:10.3390/membranes14040074)
Supplement: Supplementary file 1 [file membranes-14-00074-s001.zip]

Archive with 1 entries (1 files):
- membranes-2899250-supplementary.pdf
